# Supplementary material for: Mechanistic Study on Steric Activity Interplay of Olefin/Polar Monomers for Industrially Selective Late Transition Metal Catalytic Reactions
Source: Molecules. 2023 Oct 18;28(20):7148. doi: 10.3390/molecules28207148 (PMC10609194; doi:10.3390/molecules28207148)
Supplement: Supplementary file 1 [file molecules-28-07148-s001.zip]

Archive with 1 entries (1 files):
- molecules-2647198-supplementary.pdf
